# Supplementary material for: N-Benzylated 5-Hydroxybenzothiophene-2-carboxamides as Multi-Targeted Clk/Dyrk Inhibitors and Potential Anticancer Agents
Source: Cancers (Basel). 2024 May 27;16(11):2033. doi: 10.3390/cancers16112033 (PMC11171218; doi:10.3390/cancers16112033)
Supplement: Supplementary file 1 [file cancers-16-02033-s001.zip]

Archive with 1 entries (1 files):
- cancers-2979784-supplementary.pdf
